# Supplementary material for: MS-ANet: deep learning for automated multi-label thoracic disease detection and classification
Source: PeerJ Comput Sci. 2021 May 17;7:e541. doi: 10.7717/peerj-cs.541 (PMC8157016; doi:10.7717/peerj-cs.541)
Supplement: Supplemental Information 1 [file peerj-cs-07-541-s001.zip]

Archive with 12 entries (11 files):
- code/
- code/ChexnetTrainer.py
- code/DatasetGenerator.py
- code/densenet4.py
- code/DensenetModels.py
- code/HeatmapGenerator.py
- code/Main.py
- code/model.py
- code/model5.py
- code/npy2img.py
- code/read_data_cls.py
- code/utils2.py
