# Supplementary material for: MS-ANet: deep learning for automated multi-label thoracic disease detection and classification
Source: PeerJ Comput Sci. 2021 May 17;7:e541. doi: 10.7717/peerj-cs.541 (PMC8157016; doi:10.7717/peerj-cs.541)
Supplement: Supplemental Information 1 [file peerj-cs-07-541-s001.zip › code/densenet4.py]

import torch
import torch.nn as nn
import torch.nn.functional as F
import torch.utils.model_zoo as model_zoo
from collections import OrderedDict
import re
from syncbn import SynchronizedBatchNorm2d
BatchNorm2d = nn.BatchNorm2d
__all__ = ['DenseNet', 'densenet121', 'densenet169', 'densenet201', 'densenet161']


model_urls = {
     'densenet121': 'https://download.pytorch.org/models/densenet121-a639ec97.pth',
    'densenet169': 'https://download.pytorch.org/models/densenet169-b2777c0a.pth',
    'densenet201': 'https://download.pytorch.org/models/densenet201-c1103571.pth',
    'densenet161': 'https://download.pytorch.org/models/densenet161-8d451a50.pth',
}


def densenet121(pretrained=False, **kwargs):
    r"""Densenet-121 model from
    `"Densely Connected Convolutional Networks" <https://arxiv.org/pdf/1608.06993.pdf>`_

    Args:
        pretrained (bool): If True, returns a model pre-trained on ImageNet
    """
    model = DenseNet(num_init_features=64, growth_rate=32, block_config=(6, 12, 24, 16),
                     **kwargs)
    if pretrained:
        # '.'s are no longer allowed in module names, but pervious _DenseLayer
        # has keys 'norm.1', 'relu.1', 'conv.1', 'norm.2', 'relu.2', 'conv.2'.
        # They are also in the checkpoints in model_urls. This pattern is used
        # to find such keys.
        pattern = re.compile(
            r'^(.*denselayer\d+\.(?:norm|relu|conv))\.((?:[12])\.(?:weight|bias|running_mean|running_var))$')
        state_dict = model_zoo.load_url(model_urls['densenet121'])
        for key in list(state_dict.keys()):
            res = pattern.match(key)
            if res:
                new_key = res.group(1) + res.group(2)
                state_dict[new_key] = state_dict[key]
                del state_dict[key]
        model.load_state_dict(state_dict)
    return model


def densenet169(pretrained=False, **kwargs):
    r"""Densenet-169 model from
    `"Densely Connected Convolutional Networks" <https://arxiv.org/pdf/1608.06993.pdf>`_

    Args:
        pretrained (bool): If True, returns a model pre-trained on ImageNet
    """
    model = DenseNet(num_init_features=64, growth_rate=32, block_config=(6, 12, 32, 32),
                     **kwargs)
    if pretrained:
        # '.'s are no longer allowed in module names, but pervious _DenseLayer
        # has keys 'norm.1', 'relu.1', 'conv.1', 'norm.2', 'relu.2', 'conv.2'.
        # They are also in the checkpoints in model_urls. This pattern is used
        # to find such keys.
        pattern = re.compile(
            r'^(.*denselayer\d+\.(?:norm|relu|conv))\.((?:[12])\.(?:weight|bias|running_mean|running_var))$')
        state_dict = model_zoo.load_url(model_urls['densenet169'])
        for key in list(state_dict.keys()):
            res = pattern.match(key)
            if res:
                new_key = res.group(1) + res.group(2)
                state_dict[new_key] = state_dict[key]
                del state_dict[key]
        model.load_state_dict(state_dict)
    return model


def densenet201(pretrained=False, **kwargs):
    r"""Densenet-201 model from
    `"Densely Connected Convolutional Networks" <https://arxiv.org/pdf/1608.06993.pdf>`_

    Args:
        pretrained (bool): If True, returns a model pre-trained on ImageNet
    """
    model = DenseNet(num_init_features=64, growth_rate=32, block_config=(6, 12, 48, 32),
                     **kwargs)
    if pretrained:
        # '.'s are no longer allowed in module names, but pervious _DenseLayer
        # has keys 'norm.1', 'relu.1', 'conv.1', 'norm.2', 'relu.2', 'conv.2'.
        # They are also in the checkpoints in model_urls. This pattern is used
        # to find such keys.
        pattern = re.compile(
            r'^(.*denselayer\d+\.(?:norm|relu|conv))\.((?:[12])\.(?:weight|bias|running_mean|running_var))$')
        state_dict = model_zoo.load_url(model_urls['densenet201'])
        for key in list(state_dict.keys()):
            res = pattern.match(key)
            if res:
                new_key = res.group(1) + res.group(2)
                state_dict[new_key] = state_dict[key]
                del state_dict[key]
        model.load_state_dict(state_dict)
    return model


def densenet161(pretrained=False, **kwargs):
    r"""Densenet-161 model from
    `"Densely Connected Convolutional Networks" <https://arxiv.org/pdf/1608.06993.pdf>`_

    Args:
        pretrained (bool): If True, returns a model pre-trained on ImageNet
    """
    model = DenseNet(num_init_features=96, growth_rate=48, block_config=(6, 12, 36, 24),
                     **kwargs)
    if pretrained:
        # '.'s are no longer allowed in module names, but pervious _DenseLayer
        # has keys 'norm.1', 'relu.1', 'conv.1', 'norm.2', 'relu.2', 'conv.2'.
        # They are also in the checkpoints in model_urls. This pattern is used
        # to find such keys.
        pattern = re.compile(
            r'^(.*denselayer\d+\.(?:norm|relu|conv))\.((?:[12])\.(?:weight|bias|running_mean|running_var))$')
        state_dict = model_zoo.load_url(model_urls['densenet161'])
        for key in list(state_dict.keys()):
            res = pattern.match(key)
            if res:
                new_key = res.group(1) + res.group(2)
                state_dict[new_key] = state_dict[key]
                del state_dict[key]
        model.load_state_dict(state_dict)
    return model


class _DenseLayer(nn.Sequential):
    def __init__(self, num_input_features, growth_rate, bn_size, drop_rate):
        super(_DenseLayer, self).__init__()
        self.add_module('norm1', BatchNorm2d(num_input_features)),
        self.add_module('relu1', nn.ReLU(inplace=True)),
        self.add_module('conv1', nn.Conv2d(num_input_features, bn_size *
                        growth_rate, kernel_size=1, stride=1, bias=False)),
        self.add_module('norm2', BatchNorm2d(bn_size * growth_rate)),
        self.add_module('relu2', nn.ReLU(inplace=True)),
        self.add_module('conv2', nn.Conv2d(bn_size * growth_rate, growth_rate,
                        kernel_size=3, stride=1, padding=1, bias=False)),
        self.drop_rate = drop_rate

    def forward(self, x):
        new_features = super(_DenseLayer, self).forward(x)
        if self.drop_rate > 0:
            new_features = F.dropout(new_features, p=self.drop_rate, training=self.training)
        return torch.cat([x, new_features], 1)


class _DenseBlock(nn.Sequential):
    def __init__(self, num_layers, num_input_features, bn_size, growth_rate, drop_rate):
        super(_DenseBlock, self).__init__()
        for i in range(num_layers):
            layer = _DenseLayer(num_input_features + i * growth_rate, growth_rate, bn_size, drop_rate)
            self.add_module('denselayer%d' % (i + 1), layer)


class _Transition(nn.Sequential):
    def __init__(self, num_input_features, num_output_features):
        super(_Transition, self).__init__()
        self.add_module('norm', BatchNorm2d(num_input_features))
        self.add_module('relu', nn.ReLU(inplace=True))
        self.add_module('conv', nn.Conv2d(num_input_features, num_output_features,
                                          kernel_size=1, stride=1, bias=False))
        self.add_module('pool', nn.AvgPool2d(kernel_size=2, stride=2))


class DenseNet(nn.Module):
    r"""Densenet-BC model class, based on
    `"Densely Connected Convolutional Networks" <https://arxiv.org/pdf/1608.06993.pdf>`_

    Args:
        growth_rate (int) - how many filters to add each layer (`k` in paper)
        block_config (list of 4 ints) - how many layers in each pooling block
        num_init_features (int) - the number of filters to learn in the first convolution layer
        bn_size (int) - multiplicative factor for number of bottle neck layers
          (i.e. bn_size * k features in the bottleneck layer)
        drop_rate (float) - dropout rate after each dense layer
        num_classes (int) - number of classification classes
    """
    def __init__(self, growth_rate=32, block_config=(6, 12, 24, 16),
                 num_init_features=64, bn_size=4, drop_rate=0, num_classes=1000):

        super(DenseNet, self).__init__()

        # First convolution
        self.features = nn.Sequential(OrderedDict([
            ('conv0', nn.Conv2d(1, num_init_features, kernel_size=7, stride=2, padding=3, bias=False)),
            ('norm0', BatchNorm2d(num_init_features)),
            ('relu0', nn.ReLU(inplace=True)),
            ('pool0', nn.MaxPool2d(kernel_size=3, stride=2, padding=1)),
        ]))

        # Each denseblock
        num_features = num_init_features
        for i, num_layers in enumerate(block_config):
            block = _DenseBlock(num_layers=num_layers, num_input_features=num_features,
                                bn_size=bn_size, growth_rate=growth_rate, drop_rate=drop_rate)
            self.features.add_module('denseblock%d' % (i + 1), block)
            num_features = num_features + num_layers * growth_rate
            if i != len(block_config) - 1:
                trans = _Transition(num_input_features=num_features, num_output_features=num_features // 2)

                self.features.add_module('transition%d' % (i + 1), trans)
                num_features = num_features // 2

        # Final batch norm
        self.features.add_module('norm5', BatchNorm2d(num_features))

        # Linear layer
        self.classifier = nn.Linear(num_features, num_classes)

        # Official init from torch repo.
        for m in self.modules():
            if isinstance(m, nn.Conv2d):
                nn.init.kaiming_normal(m.weight.data)
            elif isinstance(m, SynchronizedBatchNorm2d):
                m.weight.data.fill_(1)
                m.bias.data.zero_()
            elif isinstance(m, nn.Linear):
                m.bias.data.zero_()
    def _forward(self,x):
        x0 = self.features[:4](x)
        x1 = self.features[4](x0)
        x2 = self.features[5:7](x1)
        x3 = self.features[7:9](x2)
        x4 = self.features[9:](x3)
        return [x1,x2,x3,x4]

    def forward(self, x):
        x1,x2,x3,x4 = self._forward(x)
        # torch.Size([2, 256, 56, 56])
        # torch.Size([2, 512, 28, 28])
        # torch.Size([2, 1024, 14, 14])
        # torch.Size([2, 1024, 7, 7])
        features = self.features(x1)
        out = F.relu(features, inplace=True)
        out = F.avg_pool2d(out, kernel_size=7, stride=1).view(features.size(0), -1)
        out = self.classifier(out)
        return out
    def get_feature(self, x):
        features = self.features(x)
        return features

# class Reshape(nn.Module):
#     def __init__(self, *args):
#         super(Reshape, self).__init__()
#         self.shape = args
#
#     def forward(self, x):
#         return x.view(self.shape)
class Reshape(nn.Module):
    def __init__(self, *args):
        super(Reshape, self).__init__()
        self.shape = args
    def forward(self, x):
        print(x.size())
        return x.view((x.size(0),)+self.shape)
class ms_cam(nn.Module):
    def __init__(self,in_c,r):
        super(ms_cam,self).__init__()
        self.branch1= nn.Sequential(nn.AdaptiveAvgPool2d((1,1)),
                                    nn.Conv2d(in_c,in_c//r,kernel_size=1,stride=1,bias=False),
                                    BatchNorm2d(in_c//r),
                                    nn.ReLU(),
                                    nn.Conv2d(in_c // r, in_c, kernel_size=1, stride=1, bias=False),
                                    BatchNorm2d(in_c),
                                    )

        self.branch2 = nn.Sequential(
            nn.Conv2d(in_c,in_c//r,kernel_size=1,stride=1,bias=False),
            BatchNorm2d(in_c // r),
            nn.ReLU(),
            nn.Conv2d(in_c//r, in_c, kernel_size=1, stride=1, bias=False),
            BatchNorm2d(in_c)
        )
    def forward(self,x):

        x1 = self.branch1(x)
        x2 = self.branch2(x)
        x3 = x1 + x2
        x3 = torch.sigmoid(x3)

        return x3

class iAFF(nn.Module):
    def __init__(self,in_c,r):
        super(iAFF,self).__init__()
        self.ms_cam1 = ms_cam(in_c,r)
        self.ms_cam2 = ms_cam(in_c, r)

    def forward(self,x_1,x_2):
        x1_sum= x_1 + x_2
        amap1 = self.ms_cam1(x1_sum)

        x_1_a = amap1 * x_1
        x_2_a = (1 - amap1) * x_2

        x2_sum = x_1_a + x_2_a
        amap2 = self.ms_cam2(x2_sum)

        x_1 = amap2 * x_1
        x_2 = (1 - amap2) * x_2

        x = x_1 + x_2
        return x

class ms_fusion(nn.Module):
    def __init__(self,in_c,out_c,r):
        super(ms_fusion,self).__init__()
        self.iaff = iAFF(out_c,r)
        self.down_sample = nn.Sequential(
            nn.Conv2d(in_c,out_c,kernel_size=3,padding=1,stride=2,bias=False),
            BatchNorm2d(out_c)
        )

    def forward(self,x_1,x_2):
        x_1 = self.down_sample(x_1)
        x = self.iaff(x_1,x_2)
        return x

if __name__ == '__main__':
    x = torch.rand([2,1,224,224])
    model = densenet121(pretrained=False)
    print(model.features[5:7])
    y = model._forward(x)
    for i in range(len(y)):
        print(y[i].size())
    # y = model.features[:](x)
    # print(y.shape)
    # x2 = torch.rand([2, 64, 6, 6])
    #
    # model = ms_fusion(32,64,4)
    # y = model(x,x2)
    # print(y.size())
