# Supplementary material for: MS-ANet: deep learning for automated multi-label thoracic disease detection and classification
Source: PeerJ Comput Sci. 2021 May 17;7:e541. doi: 10.7717/peerj-cs.541 (PMC8157016; doi:10.7717/peerj-cs.541)
Supplement: Supplemental Information 1 [file peerj-cs-07-541-s001.zip › code/npy2img.py]

import os
import numpy as np
import cv2

path_npy = 'camA'
path_img = ''
fn_list = os.listdir(path_npy)
for i,fn in enumerate(fn_list):

    print(i,'/',len(fn_list),fn)
    data = np.load(os.path.join(path_npy,fn))
    for k in range(data.shape[0]):
        img = cv2.resize(data[k],(224,224))
        min = img.min()
        max = img.max()
        img = (max - min)/255 * (img - min)
        img = img.astype(np.uint8)
        mask = cv2.applyColorMap(img,cv2.COLORMAP_JET)
        cv2.imwrite('camA_heatmap/'+fn[:-4]+'.png',mask)
